# Supplementary material for: MiRNA expression analysis from circulating exosomes in Barrett’s esophagus patients with visceral obesity
Source: Sci Rep. 2025 Dec 12;16:219. doi: 10.1038/s41598-025-29379-3 (PMC12770631; doi:10.1038/s41598-025-29379-3)
Supplement: Supplementary file 2 — Supplementary Material 2 [file 41598_2025_29379_MOESM2_ESM.xlsx]

## Sheet: S1
MiRNA expression analysis from circulating exosomes in visceral obese patients with Barrett's esophagus
Mimi Liu,Jing Lv,Yan Cheng,Jun Wang, Dong Liu, Fenrong Chen
Yan Cheng, No. 157 Xi Wu Road, Xi’an, Shaanxi, 710004, China, E-mail address: drchengyan@163.com.
Supplementary Table S1: Differentially expressed miRNAs in circulating exosomes in VOBE group compared to HC group.
miRNAs	Regulation	FC
hsa-miR-486-5p	up	83.0018
hsa-miR-92a-3p	up	44.4014
hsa-miR-93-5p	up	16.6296
hsa-miR-320b	up	14.4368
hsa-miR-106a-5p	up	9.69603
hsa-miR-320a	up	8.68466
hsa-miR-20a-5p	up	8.48099
hsa-let-7b-5p	up	8.16105
hsa-miR-24-3p	up	7.80512
hsa-miR-17-5p	up	7.34437
hsa-miR-25-3p	up	6.89791
hsa-miR-4440	up	6.87825
hsa-miR-185-5p	up	6.80207
hsa-miR-4793-3p	up	6.73733
hsa-miR-140-3p	up	6.46305
hsa-miR-23a-3p	up	6.4601
hsa-let-7c-5p	up	6.33066
hsa-miR-16-5p	up	6.31218
hsa-miR-320c	up	6.28588
hsa-miR-342-3p	up	5.00722
hsa-miR-26a-5p	up	4.8236
hsa-miR-423-5p	up	4.418
hsa-miR-451a	up	4.2409
hsa-miR-150-5p	up	3.46832
hsa-miR-107	up	3.42749
hsa-miR-103a-3p	up	3.23752
hsa-miR-23b-3p	up	3.21373
hsa-miR-122-5p	up	3.16865
hsa-miR-425-5p	up	3.13926
hsa-miR-652-3p	up	3.10573
hsa-miR-20b-5p	up	3.0516
hsa-miR-4484	up	2.99187
hsa-let-7d-5p	up	2.87719
hsa-miR-4701-3p	up	2.79113
hsa-miR-191-5p	up	2.75502
hsa-miR-30d-5p	up	2.74168
hsa-miR-4532	up	2.68942
hsa-miR-4281	up	2.51852
hsa-miR-1237-5p	up	2.49329
hsa-miR-151a-5p	up	2.4275
hsa-miR-149-3p	up	2.39202
hsa-miR-1228-5p	up	2.24312
hsa-miR-4647	up	2.23951
hsa-miR-320d	up	2.20499
ENSG00000239091	up	2.19712
hsa-miR-6805-5p	up	2.17485
hsa-miR-4505	up	2.17104
hsa-miR-6800-5p	up	2.10979
hsa-miR-7844-5p	up	2.0785
hsa-let-7a-5p	up	2.0459
hsa-miR-6849-5p	up	2.04086
hsa-miR-4758-5p	up	2.02312
hsa-miR-6511b-5p	down	-2.0115
hsa-miR-1915-3p	down	-2.12715
hsa-miR-6085	down	-2.1527
ENSG00000238388	down	-2.17161
hsa-miR-3960	down	-2.29521
hsa-miR-1228-3p	down	-2.37694
hsa-miR-6750-5p	down	-2.48337
hsa-miR-6727-5p	down	-2.51417
hsa-miR-6090	down	-2.51539
hsa-miR-6089	down	-2.52808
hsa-miR-3157-3p	down	-2.96477
hsa-miR-1469	down	-2.98187
ENSG00000239154	down	-3.19759
hsa-mir-6722	down	-3.20306
hsa-miR-455-3p	down	-3.23595
hsa-miR-3921	down	-3.41836
hsa-mir-6776	down	-3.44265
hsa-miR-638	down	-3.57079
hsa-miR-1234-3p	down	-4.11189
hsa-miR-6729-5p	down	-4.14293
hsa-mir-320e	down	-4.2576
hsa-miR-1281	down	-4.41719
hsa-miR-4787-5p	down	-5.19836
hsa-miR-5787	down	-5.39773
hsa-miR-8075	down	-6.70532
hsa-miR-6732-5p	down	-7.30586

## Sheet: S2
Supplementary Table S2: Differentially expressed miRNAs in circulating exosomes in VOBE Group compared to BE Group.
miRNAs	Regulation	FC
hsa-miR-25-3p	up	7.86721
hsa-miR-20a-5p	up	7.6913
hsa-miR-486-5p	up	7.22974
hsa-miR-16-5p	up	6.31218
hsa-miR-342-3p	up	5.8885
hsa-miR-17-5p	up	5.54909
hsa-miR-106a-5p	up	5.47902
hsa-miR-92a-3p	up	4.60998
hsa-miR-93-5p	up	4.50529
hsa-miR-140-3p	up	3.68087
hsa-miR-451a	up	3.55343
hsa-let-7c-5p	up	3.46374
hsa-miR-425-5p	up	3.13637
hsa-miR-150-5p	up	3.02164
hsa-let-7d-5p	up	2.87719
hsa-miR-20b-5p	up	2.77418
hsa-miR-4487	up	2.67615
hsa-miR-107	up	2.65096
hsa-miR-652-3p	up	2.64426
hsa-miR-486-3p	up	2.50267
hsa-miR-595	up	2.35615
hsa-miR-4433b-3p	up	2.32938
hsa-miR-365a-5p	up	2.31415
hsa-miR-4270	up	2.31128
hsa-let-7a-5p	up	2.15026
hsa-miR-6849-5p	up	2.14728
hsa-miR-193a-5p	up	2.10412
hsa-let-7b-5p	up	2.05523
hsa-miR-3960	down	-2.0364
hsa-miR-6090	down	-2.05792
hsa-miR-619-5p	down	-2.0785
hsa-miR-892a	down	-2.09476
hsa-miR-4466	down	-2.10608
hsa-miR-638	down	-2.1406
hsa-miR-8083	down	-2.16904
hsa-miR-6724-5p	down	-2.23833
hsa-miR-320b	down	-2.34777
hsa-miR-6089	down	-2.4578
hsa-miR-3656	down	-2.46945
hsa-miR-320d	down	-2.90639
hsa-miR-762	down	-2.9177
hsa-miR-320a	down	-2.95024
hsa-miR-320c	down	-3.22055
hsa-miR-1273g-3p	down	-3.87922
hsa-miR-23b-3p	down	-3.93691
hsa-miR-378a-3p	down	-5.26055
hsa-miR-194-5p	down	-7.07942
hsa-miR-122-5p	down	-19.4511

## Sheet: S3
Supplementary Table S3: Differentially expressed miRNAs in circulating exosomes in VOBE Group compared to VOC Group.
miRNAs	Regulation	FC
hsa-miR-486-5p	up	48.468
hsa-miR-93-5p	up	11.3874
hsa-miR-320a	up	10.9794
hsa-miR-106a-5p	up	9.69603
hsa-let-7b-5p	up	8.24291
hsa-miR-185-5p	up	7.97193
hsa-miR-4484	up	7.36793
hsa-miR-103a-3p	up	6.80817
hsa-miR-4793-3p	up	6.73733
hsa-miR-25-3p	up	6.69773
hsa-miR-320c	up	6.53765
hsa-miR-16-5p	up	6.31998
hsa-let-7c-5p	up	6.07558
hsa-miR-20a-5p	up	5.80821
hsa-miR-4440	up	5.76327
hsa-miR-92a-3p	up	5.7473
hsa-miR-17-5p	up	5.54909
hsa-miR-342-3p	up	5.01356
hsa-miR-107	up	4.66864
hsa-miR-23b-3p	up	4.64554
hsa-miR-24-3p	up	4.35226
hsa-miR-23a-3p	up	4.30293
hsa-miR-140-3p	up	4.1981
hsa-miR-451a	up	4.05747
hsa-miR-320b	up	3.70324
hsa-miR-191-5p	up	3.64854
hsa-miR-150-5p	up	3.38171
hsa-let-7d-5p	up	3.2531
hsa-miR-423-5p	up	3.24749
hsa-miR-425-5p	up	3.13926
hsa-miR-652-3p	up	3.10573
hsa-miR-151a-5p	up	2.86647
hsa-miR-20b-5p	up	2.77418
hsa-miR-193a-5p	up	2.72038
hsa-miR-595	up	2.70621
hsa-miR-4497	up	2.61107
hsa-miR-1237-5p	up	2.51184
hsa-miR-4701-3p	up	2.37278
hsa-miR-378a-3p	up	2.26228
hsa-miR-4505	up	2.24616
hsa-miR-7108-5p	up	2.19481
hsa-miR-126-3p	up	2.18116
hsa-miR-6786-5p	up	2.13728
hsa-miR-320d	up	2.12183
hsa-miR-5001-5p	up	2.1201
hsa-miR-1273g-3p	up	2.11936
hsa-miR-122-5p	up	2.10107
ENSG00000239144	up	2.09702
hsa-miR-30d-5p	up	2.07713
hsa-miR-2861	up	2.0356
hsa-miR-26a-5p	up	2.0115
hsa-miR-4487	down	-2.01735
hsa-miR-6511b-5p	down	-2.05382
hsa-miR-4532	down	-2.07395
hsa-miR-3665	down	-2.08136
hsa-miR-218-1-3p	down	-2.0982
hsa-mir-7108	down	-2.17485
ENSG00000239080	down	-2.21001
hsa-miR-6794-5p	down	-2.21933
hsa-mir-370	down	-2.23118
ENSG00000239155	down	-2.25389
hsa-mir-6800	down	-2.26382
ENSG00000239154	down	-2.27403
hsa-miR-6803-5p	down	-2.43445
hsa-miR-668-5p	down	-2.45096
hsa-miR-6089	down	-2.94679
hsa-mir-6722	down	-3.5183
hsa-mir-6776	down	-4.06297
hsa-miR-638	down	-4.08678
hsa-miR-149-3p	down	-4.27706
hsa-miR-5787	down	-4.6081
hsa-miR-6775-5p	down	-4.78925
hsa-miR-4787-5p	down	-4.78977
hsa-miR-8075	down	-4.93023
hsa-mir-320e	down	-5.24723
hsa-miR-6085	down	-5.39874
hsa-miR-6732-5p	down	-6.34708

## Sheet: S4
Supplementary Table S4:Prediction of differential miRNAs target genes.
UHRF2
LCOR
PDPR
FZD4
USP44
FNIP1
OSBPL3
ITGB8
FRAS1
PPARGC1A
CHD9
MTDH
BCAP29
EPHA4
DDX19B
ARMC8
POU2F1
RALB
FBXO21
ARPP19
NEDD4L
CPA4
RASGRP1
USP32
IKZF2
TTLL4
RNF165
ZNF362
SNX16
HOXA1
DCUN1D3
EOGT
PDE12
CPEB2
RNF38
ZNF644
FOXP1
UTRN
EDA
ERO1A
FNDC3A
FRMD4B
SLC22A23
CDV3
TMEM255A
XKR8
FIGN
CPD
MXD1
ACSL6
BZW1
CCNT2
GHR
SLF2
NOL4L
SESN3
E2F6
ACVR2A
NME4
STK24
YOD1
SSH1
XRN1
CCNJ
ZNF512B
MIB1
SENP2
CFL2
GAN
PRRX1
GNPTAB
GPR63
BEND4
MGAT4A
RRM2
RGMA
STX3
BCAT1
SCD
HAS2
PKN2
DYRK2
IGF2BP3
BTG2
TUSC2
ICMT
EEF2K
CEMIP2
WDR37
NR6A1
CCND2
NRAS
SMARCC1
THBS1
SOCS1
E2F2
ACVR1B
SPRYD4
CDC34
SEMA4C
ABCC5
SREK1
ACVR2B
TP53
ELF4
GAS7
PARD6B
RAB11FIP4
CCND1
HMGA1
CPEB4
NAP1L1
ITGB3
GRIN2B
NAA30
KCTD21
PPP1R15B
GPR26
NKD1
CNTRL
RNF217
ASAP1
RDX
HLF
HIF3A
MTMR3
C8orf58
ANKRD46
GIPC1
PALD1
WIPI2
ANKFY1
IPO9
KLF9
CDK6
ZNF341
RNF20
GPCPD1
GALNT1
MFAP3L
LIN28A
TSC1
HDX
PPP2R2A
BACH1
ARID3B
NOVA1
IL13
HMGA2
DMD
PBX3
LIN28B
IGF1R
ERCC6
UBE2W
MYLIP
CEP97
SMAD7
AGO1
APP
CDC37L1
CREB5
DYRK1A
TMCC1
SEPTIN2
GPR137C
RGMB
AKT3
MIER3
ETV1
BNC2
WEE1
PAFAH1B1
AK4
WDFY3
GAB1
ABHD2
PGM2L1
ZNF827
DSTYK
MAP3K2
XIAP
UBE3C
SV2B
OTUD3
ZFYVE26
SAR1B
CMPK1
ARID4B
NBEA
CDKN1A
RAB5B
RND3
CUL3
ARHGAP12
MAP3K9
ENPP5
RSBN1
PLEKHA3
PLSCR4
NUFIP2
ZNFX1
EGLN3
FNDC3B
TNKS2
PTPRD
PRRG1
VPS26A
MTF1
TLE4
MAPRE3
OSTM1
C16orf72
E2F5
NPAT
PPP6C
BNIP2
QKI
PLAG1
ATXN1
PAK3
PURB
DCBLD2
STAT3
CHIC1
JAK1
TNRC6B
INTS6
DICER1
CLOCK
ATL2
ZNF711
YTHDC1
SNRK
PPIP5K2
BAZ2A
KIF5A
FGF2
TDG
TNPO1
BCLAF3
ARHGAP5
TRAF3
PLEKHA1
G3BP2
PIK3R1
TACC1
NUP50
SUN2
TSPAN5
N4BP1
NR4A3
RUNX1T1
OGT
PKIA
PLCB1
GALNT7
KCNC4
TBKBP1
AFF4
CPEB3
PNISR
SPATS2L
CAB39
PHF20
GSKIP
SIX4
RNF125
BTRC
ETF1
NFIB
RCAN1
ETNK1
GATAD2B
BACH2
NPAS3
ATP13A3
TBL1XR1
ANO3
BDNF
COPS2
MCFD2
NR1D2
PRKG1
ZHX1
MYH9
PDK4
SH3GL2
SNCG
ELP1
KIF5C
NAA15
GIT2
RSPO3
ATXN7L1
RC3H1
CSNK1G3
USP46
NPEPPS
SNX13
SLC52A2
CPEB1
GNPDA1
MIPOL1
FOXO3
CLIC1
NDRG3
CTDNEP1
LAMC1
MEIS2
PRKRA
ADGRB2
PIP4K2A
NR2F2
PRICKLE2
TENT4B
CAMK2G
GOSR1
TPM3
FBXW11
EPHB2
DCAF6
CAPZB
RAD23B
ADIPOR2
CALCR
ONECUT2
MMP14
MMP16
PAPPA
SMARCD1
SP1
BSN
ENSA
EGR2
HNRNPU
GABRA4
FBXW7
UBE2J1
SIAH1
SLC4A4
SEMA6D
MKNK1
MOB4
MBNL2
PHACTR2
AHCYL2
TGFBR3
CHEK1
DIXDC1
USP25
VEGFA
ANKIB1
UBFD1
EIF5A2
DMTF1
PELI2
ACSL4
CCNJL
C1orf21
LUZP1
CASR
CCDC6
CAPZA2
IRAK2
EZH1
ARL3
COL12A1
PIP4P1
TRPS1
IRF1
FGD4
NR2C2
GLIS3
ELAVL2
DPYSL2
SERP1
ARAP2
LRP8
LDLR
SHOC2
PXYLP1
PCDHA11
PCDHA3
PCDHA5
BCL11B
DDHD1
TRIM8
ABCA1
EREG
CD69
F3
GNS
PTPN3
ZBTB18
PCDHA4
PCDHA6
PCDHA10
ROCK2
PKD2
CAPRIN2
DAB2
ZNF148
OXR1
PPM1A
SUCO
SLC40A1
LPGAT1
METAP1
CRK
BCL2L11
PEX5L
CYBRD1
UBR5
EPHA7
BTBD7
LRP1B
PCDHA2
FEM1C
NTN4
NCOA3
RNF4
RBL2
PDGFRA
STK38
MAPK1
PTPN4
SACS
ESR1
DENND5B
REEP3
BICD2
AKTIP
C14orf28
ZNF704
SOCS6
BMT2
HPS5
POLR3G
RGL1
KMT2A
EMSY
NFAT5
CALD1
PFN2
RPS6KA5
EYA1
MAP4K4
ERBB4
STK4
THRB
CAPRIN1
PTP4A2
FAM117B
ANKRD52
GXYLT1
IL6R
UBE2D3
RAP1A
ZBTB34
NEK6
USP24
AUTS2
INO80D
HIPK3
NLGN4X
KDM7A
FKBP5
CDK17
PURA
UBL3
FUT4
RAP2B
TOP1
WASL
MARK1
OTUD4
ADAM10
PIK3R3
YIPF4
ADAM19
BRWD1
CNOT6L
TMF1
PCMTD1
KMT5B
MYO5A
EPG5
TGIF1
PDZD2
RAB23
GOLGA3
RAP1B
PALLD
RNF141
DNAJB12
DDX3X
BMPR2
ZBTB10
PCDH11Y
ELOVL4
SLC25A32
NSMAF
LHFPL2
TENT4A
APPL1
CD2AP
EIF4G2
FHL2
IRS2
B3GALT2
ADM
PHTF2
ATRX
BSDC1
CRKL
EVI5
DBN1
CEP41
XPO1
DDX42
TANC2
AGPS
RBM24
CREBRF
PAN3
HIC2
DESI2
C21orf91
SOBP
ARL8B
IRF6
MLLT3
TMEM106B
PLEKHA5
NFIA
SEC63
CNOT7
DR1
KDSR
YWHAH
AGFG1
LRP6
SH2B3
CCR7
ARFIP1
CLCN5
CREB3L2
SUSD6
FHIP2A
MINDY3
CDH2
PLXNC1
NABP1
PTPRB
SYNPO2L
FAM126B
ZBTB4
NSD1
ITPRIPL2
PDCD10
TWF1
SLC12A5
DENND4B
SGK3
INSIG1
SCN8A
EFR3A
RPL15
DMXL1
ITM2B
ANP32E
GRAMD2B
SOCS5
SOX4
MLLT10
MKRN1
KLHL2
LHX6
MARCHF6
NR4A2
C2orf69
PTHLH
RARB
JPT1
FOXJ3
RAP2C
SOWAHC
PDCD1LG2
NDEL1
HTR2A
GPC6
ZBTB44
ZBTB7A
